# Supplementary material for: Physical and nutritional properties of black monkey orange fruit and seeds: A preliminary analysis for food processing
Source: PLoS One. 2022 May 19;17(5):e0268628. doi: 10.1371/journal.pone.0268628 (PMC9119479; doi:10.1371/journal.pone.0268628)
Supplement: S1 Data — (XLSX) [file pone.0268628.s001.xlsx]

## Sheet: Physical properties
	Stage 1			Stage 2			Stage 3			Stage 4
	Pulp	Shell	Seed	Pulp	Shell	Seed	Pulp	Shell	Seed	Pulp	Shell	Seed
Tree 1	49.7727	36.5793	13.6479	52.1967	33.2753	14.528	52.8226	29.3146	17.8629	50.6961	28.5257	20.7781
Tree 2	49.3619	30.1789	20.4591	51.6131	32.3117	14.9929	53.0808	29.8989	17.0203	47.5597	32.0725	20.3678
Tree 3	48.5963	32.9394	18.4643	51.9953	29.8101	18.1946	60.1818	19.9387	19.8794	48.3134	30.0485	21.6381
Tree 4	51.51	32.2138	16.2762	45.7608	35.9744	18.2689	41.0948	36.691	22.2142	49.5756	28.4214	22.003
Tree 5	54.929	28.2995	16.7715	49.4189	34.1289	16.4522	51.5883	29.3278	19.0839	50.2748	27.7966	21.9286
Avergae	50.834	32.0422	17.1238	50.197	33.1001	16.4873	51.7537	29.0342	19.2121	49.2839	29.3729	21.3431

## Sheet: Colour
tree	L*_Stage1	a*_Stage1	b*_Stage 1	L*_Stage2	a*_Stage2	b*_Stage2	L*_Stage3	a*_Stage3	b*_Stage3	L*_Stage4	a*_Stage4	b*_Stage4
1	63.4	-3.4	24.3	57.4	-5.7	16.5	70.1	16.9	43	69.7	18.5	43.1
1	61.7	-3.5	23.8	56.7	-6	16.4	67.5	15.1	41	65.5	19.2	42.7
1	62	-2.1	24.2	54.8	-5.5	12.8	65.8	14.8	39.2	69.6	18.6	42.4
1	56.9	-3.6	21	59	-6.2	14.9	70.7	20.3	46.6	69.8	19.4	40.1
1	59.1	-4.4	19.7	57.6	-5.1	17.3	66.9	17.7	42.5	70	18.9	40.7
1	58.2	-3.8	20.9	56.3	-5.8	13.9	66.3	17.2	43.9	66.8	19.4	41.6
1	63.3	-5.1	23.2	59.5	-6.2	13.2	10.9	19.3	47	68.5	18.3	50
1	62.6	-5.1	23	59.2	-6.4	15.2	71.2	19.2	47.1	68.2	17.4	47.6
1	61.8	-4.6	22.4	60.1	-5.8	15.7	69.9	17.5	44.6	68.4	17.4	47.3
1	58.7	-2.9	23.1	59.8	-5.8	19.5	71.7	16.2	43.6	68.9	17.4	47.8
1	61.5	-1.7	26.9	56.4	-6.3	14.5	69.9	17.1	45	70	16.5	48.7
1	59.6	-2.7	24.5	56.4	-6.6	15.2	71.4	16.9	44.4	70.8	15.8	51
1	58.7	-3.1	24.3	60.8	-5.8	19	71.5	19.9	48.2	67.9	16.9	46.9
1	59.5	-1.4	27.2	59.1	-5.9	19.1	65.9	20	45.2	66.1	16.5	44.5
1	58.8	-2.9	24.6	61	-5.4	16.1	67.5	21.1	45.4	67.8	16.6	48.6
1	61	-1.7	28	59.2	-6.1	16.4	68	20.5	47	65.8	18.4	48.7
1	63.9	-2.1	25	59.4	-5.6	14.2	67	20.6	45.9	65.7	17.5	48.1
1	61.7	-2.1	25	58.9	-5.8	13.2	66.4	20.8	46.1	63.8	16.6	47
1	63.8	-4	22.5	58.6	-6.2	15.9	66.1	17.8	45.5	70.9	17.6	49.8
1	61.5	-5	22.8	59.5	-6.3	16.4	67.4	19.8	47.4	69.2	17.9	50.3
1	62.6	-6.8	21.9	58	-6.5	14.1	64.9	16.6	43.1	70	16.9	50.4
1	55.4	-3.2	20.2	55.8	-5.4	13.5	71.9	19.4	47.3	68.4	17.8	51.6
1	59.3	-3.9	22.5	56.4	-5.7	14	70.9	18.8	45.4	67	19.8	45.9
1	57.2	-3.5	21.1	55.3	-5.7	13.8	71	19.4	46.4	67.5	18.1	52
1	55.9	-6.8	16.9	57.1	-5.6	13.5	68.1	17.7	45	68.2	16.3	47.5
1	60.9	-5.8	21.6	58.1	-5.8	14.3	66.2	18.8	42.3	67.9	17.9	50
1	60.2	-5.8	19.1	57.9	-5.9	14.7	67.1	19.8	44.8	70.2	17.4	52.1
1	60.1	-2.1	26	60.8	-5.9	20.4	65.9	20	45.2	68.7	18.9	43.9
1	54.9	-1.8	20.8	57.2	-5.5	16.5	67.5	21.1	45.4	71.5	19	43.3
1	56.6	-2	21.4	61.2	-5.6	20.5	68	20.5	47	69.9	18.5	45.7
2	59.5	-6.6	19.2	59.6	-5.3	23.5	72.8	18.8	46.5	70.6	14.6	49.5
2	60.1	-6.7	18.6	57.5	-5.8	16.1	70.4	16.8	44.1	67.3	15.2	48.3
2	57.2	-6.8	15.1	58.7	-5.8	18.9	69.8	21.3	48.9	69.4	14.4	47.4
2	55.9	-6.8	16.9	56.7	-5.2	18	68.7	20.4	48.6	66.5	18.9	43.8
2	60.9	-5.8	21.6	59.3	-5.2	24.9	71.2	18.3	48.2	64	19	41.3
2	60.2	-5.8	19.1	56.7	-6.1	19.7	68.9	23.1	51.5	67.5	17	40.5
2	56.7	-2.9	26.3	57.1	-5.6	13.5	70.8	20.2	47.2	65.5	22.3	49.4
2	56.3	-4.1	25	58.1	-5.8	14.3	70.8	19.9	49	64.2	21.2	51
2	56.5	-2.7	26.6	57.9	-5.9	14.7	70.1	19.6	46.3	65.7	18.7	48.7
2	60.5	-5.7	23.5	57.9	-6.4	17.8	66.5	21.6	48.4	68.8	19.7	48.7
2	55.4	-6.2	21.9	55.7	-5.5	18.8	69	21.8	47.1	68.1	18.2	44
2	57.3	-4.5	24	57.6	-5.7	19.6	67.2	23.2	47.9	67.8	18.9	44.8
2	60	-6.6	20.3	60.4	-6.6	19	71.5	19.8	46.9	66.2	19	44
2	55.5	-5.9	20.1	59.7	-4.7	21.8	71.4	20.5	50.2	69	19	45.3
2	54.8	-5.9	23.2	58.4	-5.9	20.4	71.6	18.8	46.9	70.5	17.9	42.8
2	57.9	-6.9	18	54	-6.3	20	71.3	22.2	51.1	68.8	21.6	47.9
2	57.9	-6.9	18	54.9	-7.6	19.9	70.7	20.7	49.3	68.1	21	46.8
2	58.9	-7	18.6	57.5	-7.2	20.7	71.4	15.8	47.3	67.8	19.4	45.9
2	55.8	-6.3	25.2	59.3	-5.7	14.1	69.7	18.8	44.1	66.2	18.7	43.1
2	57.1	-4.7	25.9	60	-5.8	14.3	69.7	18.1	44.4	69	18.7	47.3
2	58.7	-4.6	26.6	63.1	-5.7	24.9	70	19.6	45.1	70.5	19	48
2	56.6	-5.5	22.8	59.5	-6.6	17.9	70.8	20.2	47.2	68.8	21.4	48.2
2	63.4	-3.4	24.3	60.4	-5.7	15.8	70.8	19.9	49	67.4	20.3	45.1
2	61.7	-3.5	23.8	58.1	-5.8	15.5	70.1	19.6	46.3	66.2	19.9	45.8
2	62	-2.1	24.2	60.7	-5.2	9.3	72	20.7	48.7	66.8	16.7	48.2
2	61.1	-6.3	23.8	58.3	-4.7	8.6	72.3	20.8	49.1	66.7	16.7	43
2	54.5	-5.6	20.7	54	-6.3	10.8	71.8	20.4	47.7	66.1	16.6	49.9
2	55.8	-5.5	16.1	56.1	-5.3	13.8	73.1	18.8	46.1	66.5	20.1	52.3
2	59.4	-6.4	15.8	59.1	-6.2	17.6	71.9	17.4	43.9	66.5	19.9	49.8
2	59.8	-5.1	12.2	60.2	-6	19.2	71.6	19.6	45.8	68	20.1	49.8
3	52.7	-6.5	13.9	59.4	-6.2	14.8	75.3	46.3	50.6	69.1	19.5	42.6
3	52.9	-7	14	58.2	-6.3	14.8	75.9	16.3	50.1	67.5	15.4	44.8
3	53.3	-6.9	14.9	57	5.8	13.3	76	12.5	46.3	67.4	15.6	50.1
3	52.8	-7	14.3	55.9	-5.2	16	76.6	14.8	50.2	65.7	16.8	49.7
3	51.6	-6.5	13.9	55.9	-4.3	16.5	75.3	15.8	55.2	68.7	17.9	46.7
3	52.2	-6.6	14.2	56.8	-6.1	14.7	75.4	16.4	55.3	66.3	18.1	48.2
3	53.8	-6	13.1	57.2	-5.9	13.3	71.9	16.3	46.7	69.8	19.6	48.3
3	55.3	-6.4	17.3	56.5	-5.2	16.1	72.3	16.6	45.9	68.5	17.4	46.8
3	55.2	-6.7	13.6	56.2	-5.6	14.4	72.7	16.1	50	67.1	17.7	51.7
3	53.1	-6.8	12.9	61.9	-5.8	22.2	74.9	16.6	47.7	70.3	20.4	41.3
3	50.9	-6.8	13.1	58.4	-5.9	11.1	76.4	16.4	46.4	68.2	19	40.4
3	50.8	-6.1	12.8	58.6	-5.9	11.9	75.3	15	47.8	67.9	20.7	40.9
3	54.1	-6.3	14.8	58.1	-6.5	19.5	77.6	15	47.1	67.8	17.9	49
3	50.9	-6.4	13.5	61.2	-6.6	23.3	72.2	18.2	53.6	67.7	17.9	49.7
3	52.7	-6.5	13.1	55.1	-6.6	16.3	74	18.6	51.5	69.4	14.6	47.6
3	54.5	-7.4	15.7	55.5	-6.3	15	74.7	18.6	42.9	61.8	19.4	48.1
3	56.1	-7.7	16	57	-5.9	19.4	73.8	15.7	53.1	65.4	18.4	49.5
3	58.2	-6.9	20.9	53.8	-5.4	16.1	71.8	15.7	53	57.2	19.5	41.1
3	52.9	-6.4	11.5	60.1	-5.5	17	73.7	15.7	46.6	66.9	18.5	43.8
3	56.9	-6.6	13.2	60.4	-5.8	14.9	74.1	16.6	52.3	62	16.3	41.4
3	53.3	-6.4	12.2	58.3	-6.1	16.6	73.8	18.5	48.6	58.3	18.3	45.9
3	48.6	-7	15.7	57.9	-6.5	17.7	73.6	18.9	52.7	61.1	20.4	48.3
3	51.8	-6.7	12.3	58.5	-6.4	18.2	72.8	19	46.5	61.6	20	48
3	53.8	-6.4	13.3	56.5	-5.8	12.8	70.7	18.1	46.2	61.4	18.6	12
3	55.2	-6.6	14	58.8	-6	14.7	77.2	18	47.9	70.3	20.4	43.1
3	53.4	-6.3	14	58.8	-6	14.3	74.9	19.2	53.5	64.8	20	42.6
3	51.8	-5.7	12.1	57.1	-6	15.2	73.6	19.5	53.2	66	18.6	42.6
3	51.7	-7.3	14.4	59.8	-6	14.8	73.5	15.3	51.9	62.4	18.4	45.7
3	51.5	-7.3	15.9	57.5	-6.2	13.9	72.2	19.2	48.9	65.6	19.5	48.5
3	52.6	-7.2	14.5	60.2	-6.1	15.1	72.8	18.1	44.7	65	19.1	48.4
4	54.9	-5.6	17	57.6	-6	16.1	72.3	17	46.7	68.2	16.2	45.8
4	56.4	-6.5	18.2	58.9	-6.2	16.3	68.8	19.7	49.1	67.8	18	48.5
4	58.5	-6.8	18.2	56.6	-5.9	16	71.5	17.4	48.2	68.6	16.7	47.4
4	58.3	-6.2	19.7	61.5	-5.2	28	78.5	15.2	44.4	66.3	18.8	49.2
4	58	-6.5	20.6	58.9	-6.2	15.2	64	16.2	44.7	68.7	17.6	50.7
4	57.6	-6.7	19.1	57	-5.9	15.1	68.8	20.4	48.9	68.6	17	50.1
4	56	-5	23.5	60.1	-6.4	15.4	65.2	18.6	41.1	67.7	19.6	42.1
4	54.6	-5.1	21.5	59.7	-6.1	14.8	71	15.4	45.2	63.3	18.5	41.9
4	58.9	-3.8	24.8	63	-5.6	27.7	71.4	17.1	42.5	68.1	15.4	42.7
4	57.3	-7.1	18.4	55.9	-6.1	15.4	67.7	16.4	46.2	63.1	20.1	45.5
4	58.9	-7.7	20.3	56.9	-6.1	13.6	61.9	19.8	41.9	66	20.3	49.3
4	56.7	-6.9	19.7	61.3	-6.4	21.1	66.2	18.8	41.9	66.2	22.3	50.7
4	53.2	-7.4	17.9	57	-6.6	15.9	72.1	16.4	50.1	65.2	19.3	49.3
4	51.4	-6	15.8	57.1	-6.4	14.5	69	19.2	44.1	67.5	19.8	49.4
4	53.7	-7	17.3	56.7	-5.9	14.9	69.8	16.3	48.6	62.9	18.1	46.8
4	57	-6.9	19	60.4	-6.6	19	69.1	15.6	46.2	70.8	16.5	45.6
4	60.3	-7.3	21.8	59.7	-4.7	21.8	69.7	15.8	48.6	68.8	16.5	47.1
4	55.9	-6.9	18.6	58.4	-5.9	20.4	68.3	15.6	46.2	67.8	17.7	48.1
4	56.3	-6.6	16.8	57.8	-5.7	15.9	36.2	16.5	46	68.1	15	44.3
4	55.8	-6.6	18.6	58.5	-4.7	21.4	71.2	18.2	49.9	65.9	19.8	44.8
4	58.5	-6.6	19.1	58.1	-6.1	15.7	70.2	15.8	44.9	64.1	16	44.5
4	57	-5.9	18.3	58.1	-5.3	14.9	67.4	17.3	45.9	66.1	19.6	41.4
4	56.7	-7.7	19.7	56.8	-5.5	13.9	73.1	18.1	49.3	70.4	15	45.1
4	56	-7.6	19	57.5	-6.4	14.7	70.2	20.8	49.6	69.6	14.6	44.5
4	57.1	-6.8	22.9	64.4	-6.2	24.3	69.1	19.7	50.1	70.5	19.5	49.3
4	53.7	-7.7	19.4	60.3	-6.1	14.5	70.9	16.1	44.2	68.1	17.8	46.2
4	54.9	-6.9	19.5	59.9	-6.1	15.2	72.5	18	48.8	70.7	17.3	48.7
4	53.4	-6.9	18.4	53.8	-6.3	15.1	66.2	18.8	41.9	58.3	17.7	41.3
4	53.1	-6.9	17.5	53.9	-6.1	19.7	72.1	16.4	50.1	57.9	17.6	40.8
4	55.7	-7.5	18.3	53.4	-6.5	17.2	69	19.2	44.1	59	18	42.1
5	57.3	-6.4	17.1	54.4	-6.3	11.4	72.1	17.5	43.9	57.8	16.6	45.3
5	58.7	-6.2	20.7	54.3	-6.2	11.3	71.6	17.8	43.9	63.6	18.9	42.1
5	60.9	-6.6	21.4	52.5	-6.5	10.4	71.3	18.6	44.5	59	18.5	44.1
5	55.8	-5.5	16.1	51.2	-6.5	12.2	66.4	16.6	43.9	64	19.3	48.1
5	59.4	-6.4	15.8	51.9	-5.8	8.4	68.3	19	46.3	65.2	19.5	48.8
5	59.8	-5.1	12.2	50.8	-6.1	8.2	67.3	18.5	46.5	62.7	19.8	45.5
5	54.9	-6.9	19.5	57.1	-4.5	17.7	71.6	18.5	48.8	62.4	17.4	43.8
5	53.4	-6.9	18.4	57.8	-5	17.7	69	18.8	47.5	65.7	17.8	46.1
5	53.1	-6.9	17.5	57.3	-5.4	15.4	67.5	18.8	45.5	65.3	16.8	45.5
5	54.6	-6.1	18.9	56.4	-6.4	14	66.9	17.5	44.8	64.6	18	41.2
5	58.8	-5.9	13.9	57.1	-6.4	13.1	65.2	16.2	43.4	65.4	17.2	43.8
5	59.5	-5.9	10.5	57.1	-6	16.5	66.8	17	46.2	65.4	19.4	45.2
5	57.9	-5.2	16.7	56.9	-5	9.7	66.1	18.1	43.5	61.1	18.9	42.9
5	56.9	-6.4	20.3	60.7	-5.2	9.3	67.2	16.6	45.2	60.7	19	42.4
5	55.8	-6.2	19.6	58.3	-4.7	8.6	67.2	16.5	45.2	60	18.2	42.7
5	58.1	-5.3	16.1	54	-6.3	10.8	63.9	18.6	42	63.4	17.9	40.5
5	55.8	-5.5	16.1	53.1	-5.9	10.6	64.8	19.2	43.5	62.1	15	40.4
5	59.4	-6.4	15.8	55	-6.6	13.2	65.5	20.3	44.6	59.5	15.8	46.7
5	59.8	-5.1	12.2	53.4	-6.7	17.4	70.8	18	42.2	67.6	20.2	48.4
5	55.2	-6.4	16.4	52.2	-6.4	11.3	69.8	19.2	45.2	65.4	19.5	50.2
5	57	-6.2	13.3	51.8	-6.2	11.5	71.7	17.9	42.1	65.5	19.9	46.9
5	58.8	-5.2	16.1	54.3	-6.7	11.4	67.1	22.9	49.4	68.6	20.6	48.1
5	59.8	-5.6	17	49.1	-6.6	10.7	69.7	21.6	46.9	66.3	21	44.8
5	59.2	-5.6	17	55.4	-6.9	11.3	68.8	21.9	48.3	68.9	20.8	40.7
5	55.7	-6	12.3	60.4	-5.8	15.3	68.4	17.8	42.1	68.8	15.6	43.1
5	53.2	-5.6	13.8	62.8	-5.5	19	74	17	47.3	64.4	15.1	49.5
5	58.4	-5.6	14.5	59.2	-5.5	13	74.2	15.3	44.9	64.9	15.6	40.3

## Sheet: Seed dimentions
Stage 1																																									Stage 2
	Tree 1								Tree 2								Tree 3								Tree 4								Tree 5								Tree 1								Tree 2
Seed number	Length (cm)	Width (cm)	Thickness (cm)	Sphericity	Aspect ratio	Geometric mean diameter (mm)	Surface area (mm^2)	Roundness	Length (cm)	Width (cm)	Thickness (cm)	Sphericity	Aspect ratio	Geometric mean diameter (mm)	Surface area (mm^2)	Roundness	Length (cm)	Width (cm)	Thickness (cm)	Sphericity	Aspect ratio	Geometric mean diameter (mm)	Surface area (mm^2)	Roundness	Length (cm)	Width (cm)	Thickness (cm)	Sphericity	Aspect ratio	Geometric mean diameter (mm)	Surface area (mm^2)	Roundness	Length (cm)	Width (cm)	Thickness (cm)	Sphericity	Aspect ratio	Geometric mean diameter (mm)	Surface area (mm^2)	Roundness	Length (cm)	Width (cm)	Thickness (cm)	Sphericity	Aspect ratio	Geometric mean diameter (mm)	Surface area (mm^2)	Roundness	Length (cm)
1	2.25	1.86	0.9	0.691507	0.826667	15.5589	760.516	0.570179	2.22	2.24	1.04	0.778978	1.00901	17.2933	939.52	0.647254	2.45	1.91	0.75	0.62028	0.779592	15.1968	725.533	0.492795	2.5	1.7	0.94	0.634696	0.68	15.8674	790.972	0.536314	2.61	1.81	0.9	0.620698	0.693487	16.2002	824.501	0.511851	2.65	2.02	0.92	0.642021	0.762264	17.0136	909.369	0.521627	2.5
2	2.32	1.92	0.9	0.684735	0.827586	15.8859	792.813	0.561422	2.35	1.75	1	0.681764	0.744681	16.0215	806.406	0.580547	2.51	1.8	0.7	0.5848	0.717131	14.6785	676.882	0.461635	2.62	1.92	0.82	0.612121	0.732824	16.0376	808.03	0.490962	2.52	2	0.91	0.659311	0.793651	16.6146	867.224	0.536587	2.7	2.1	0.89	0.635273	0.777778	17.1524	924.269	0.510406	2.6
3	2.22	1.88	0.88	0.694989	0.846847	15.4288	747.846	0.570443	2.5	1.9	0.89	0.646777	0.76	16.1694	821.37	0.52814	2.63	1.71	0.7	0.557264	0.65019	14.656	674.813	0.441902	2.54	1.64	0.8	0.588061	0.645669	14.9367	700.909	0.482812	2.41	1.9	0.8	0.639641	0.788382	15.4154	746.547	0.513795	2.75	1.9	1.02	0.635179	0.690909	17.4674	958.534	0.532887	2.25
4	2.12	1.68	0.89	0.692908	0.792453	14.6897	677.912	0.580675	2.52	2.15	1.12	0.7238	0.853175	18.2398	1045.17	0.606183	2.35	1.75	0.65	0.590571	0.744681	13.8784	605.103	0.464235	2.71	1.71	0.92	0.598341	0.630996	16.215	826.01	0.50283	2	1.9	0.91	0.756098	0.95	15.122	718.4	0.627982	2.5	2	1.09	0.703924	0.8	17.5981	972.928	0.593667	2.2
5	2.3	1.98	0.86	0.685335	0.86087	15.7627	780.568	0.556375	2.15	1.92	1.01	0.748598	0.893023	16.0949	813.812	0.629611	2.7	1.75	0.76	0.567163	0.648148	15.3134	736.705	0.454638	2.72	1.85	1.01	0.632099	0.680147	17.1931	928.662	0.532472	2.31	1.61	1	0.670709	0.69697	15.4934	754.122	0.583663	2.7	2.01	0.91	0.63072	0.744444	17.0294	911.068	0.511406	2.31
6	2.43	1.71	0.96	0.652657	0.703704	15.8596	790.191	0.55339	2.32	2	1.1	0.742134	0.862069	17.2175	931.302	0.628736	2.62	1.9	0.75	0.592112	0.725191	15.5133	756.068	0.468729	2.56	1.84	0.81	0.61039	0.71875	15.626	767.088	0.491791	2.45	1.98	0.9	0.667101	0.808163	16.344	839.2	0.543352	2.7	1.91	0.98	0.63559	0.707407	17.1609	925.192	0.52782	2.6
7	2.47	1.38	0.88	0.583879	0.558704	14.4218	653.415	0.517554	2.22	1.81	0.99	0.713733	0.815315	15.8449	788.729	0.602741	2.95	1.9	0.74	0.544645	0.644068	16.067	811.001	0.42813	2.51	1.72	0.9	0.626337	0.685259	15.7211	776.449	0.52236	2.39	2	0.98	0.700089	0.83682	16.7321	879.534	0.578954	2.4	2.02	0.96	0.695665	0.841667	16.696	875.734	0.572305	2.2
8	2.24	1.22	0.88	0.598112	0.544643	13.3977	563.911	0.552937	2.4	2	0.98	0.698143	0.833333	16.7554	881.985	0.577222	2.82	2.06	0.64	0.549351	0.730496	15.4917	753.958	0.422709	2.39	1.94	0.82	0.65304	0.811715	15.6077	765.289	0.525831	2.3	1.82	0.8	0.650482	0.791304	14.9611	703.195	0.52623	2.51	2.02	1	0.684439	0.804781	17.1794	927.185	0.566079	2.35
9	2.25	1.3	1	0.635613	0.577778	14.3013	642.54	0.597151	2.2	1.9	1.02	0.73706	0.863636	16.2153	826.04	0.621372	2.52	1.94	0.65	0.583407	0.769841	14.7018	679.037	0.454276	2.62	2.1	0.99	0.671559	0.801527	17.5948	972.569	0.550273	2.5	1.69	0.79	0.597784	0.676	14.9446	701.648	0.486485	2.25	1.89	1.01	0.722447	0.84	16.2551	830.093	0.60776	2.41
10	2.44	1.78	0.94	0.655022	0.729508	15.9825	802.494	0.547615	2.35	2.1	1.12	0.752374	0.893617	17.6808	982.095	0.634515	2.6	1.95	0.72	0.592207	0.75	15.3974	744.807	0.465385	2.71	1.92	0.8	0.593587	0.708487	16.0862	812.937	0.473452	2.32	1.81	0.88	0.66639	0.780172	15.4602	750.901	0.548557	2.51	1.99	1	0.681034	0.792829	17.0939	917.983	0.564583	2.32
11	2.18	1.92	0.9	0.713746	0.880734	15.5597	760.589	0.587443	2.2	2.22	1	0.771204	1.00909	16.9665	904.344	0.638029	2.69	1.99	0.7	0.577407	0.739777	15.5323	757.912	0.450586	2.8	2.02	0.84	0.600397	0.721429	16.8111	887.856	0.47909	2.5	1.89	0.9	0.648049	0.756	16.2012	824.605	0.53073	2.44	2.1	0.82	0.661329	0.860656	16.1364	818.022	0.529066	2.6
12	2.12	1.32	0.88	0.636984	0.622642	13.5041	572.899	0.568134	2.3	2.18	1.02	0.749089	0.947826	17.2291	932.552	0.619731	2.92	1.8	0.69	0.526161	0.616438	15.3639	741.571	0.412024	2.54	1.62	0.82	0.590501	0.637795	14.9987	706.738	0.488934	2.29	1.62	0.9	0.652673	0.707424	14.9462	701.798	0.551997	2.22	1.99	0.99	0.736649	0.896396	16.3536	840.19	0.613277	2.5
13	2.29	1.28	0.82	0.584948	0.558952	13.3953	563.71	0.519219	2.3	1.99	1	0.721881	0.865217	16.6033	866.038	0.600838	2.49	1.79	0.65	0.572518	0.718876	14.2557	638.45	0.447683	2.71	2.01	0.8	0.60272	0.741697	16.3337	838.147	0.478303	2.6	1.89	0.75	0.594099	0.726923	15.4466	749.573	0.470737	2.7	2.12	0.9	0.639662	0.785185	17.2709	937.083	0.514349	2.51
14	2.62	1.92	0.9	0.631413	0.732824	16.543	859.765	0.515029	2.5	2	1	0.68399	0.8	17.0998	918.607	0.566667	2.32	1.5	0.62	0.556975	0.646552	12.9218	524.562	0.442375	2.61	1.92	0.9	0.633025	0.735632	16.522	857.576	0.516403	2.25	1.8	0.9	0.68399	0.8	15.3898	744.072	0.566667	2.35	2.02	0.95	0.70304	0.859574	16.5214	857.522	0.578042	2.28
15	2.58	2.2	0.99	0.689085	0.852713	17.7784	992.967	0.562145	1.99	1.8	1.02	0.773967	0.904523	15.4019	745.247	0.661251	2.4	1.7	0.64	0.573767	0.708333	13.7704	595.722	0.45049	2.54	2	0.89	0.651005	0.787402	16.5355	858.985	0.527598	2.12	2	0.74	0.690552	0.943396	14.6397	673.31	0.554151	2.61	2.1	0.91	0.654626	0.804598	17.0857	917.101	0.528863	2.71
16	2.59	1.98	0.99	0.663591	0.764479	17.187	928.004	0.548906	2.3	2.02	1.01	0.727901	0.878261	16.7417	880.542	0.605797	2.58	1.58	0.7	0.549758	0.612403	14.1838	632.023	0.442253	2.31	1.82	0.82	0.653964	0.787879	15.1066	716.938	0.531136	2.7	1.79	1	0.626193	0.662963	16.9072	898.037	0.530664	2.49	2.2	1.02	0.712647	0.883534	17.7449	989.232	0.585603	2.7
17	2.74	1.92	1	0.634746	0.70073	17.392	950.279	0.528842	2.5	1.81	1.11	0.685026	0.724	17.1257	921.392	0.593753	2.51	1.79	0.74	0.594629	0.713147	14.9252	699.824	0.473792	2.99	2	0.89	0.583928	0.668896	17.4594	957.658	0.470518	2.68	1.9	1	0.64194	0.708955	17.204	929.841	0.536135	2.51	2.02	0.98	0.679845	0.804781	17.0641	914.781	0.560123	2.54
18	2.6	2.01	0.9	0.644413	0.773077	16.7547	881.91	0.522331	2.15	1.82	1	0.732934	0.846512	15.7581	780.111	0.620359	2.49	1.72	0.62	0.556127	0.690763	13.8476	602.416	0.433408	2.71	2.2	0.8	0.621143	0.811808	16.833	890.166	0.490216	2.5	1.9	0.91	0.651586	0.76	16.2896	833.63	0.534316	2.42	2	1	0.698983	0.826446	16.9154	898.904	0.57989	2.62
19	2.47	2.22	0.97	0.706714	0.898785	17.4558	957.262	0.576145	2.25	2.1	1.11	0.772193	0.933333	17.3743	948.345	0.651746	2.4	1.6	0.62	0.556369	0.666667	13.3529	560.142	0.4375	2.92	2.35	0.71	0.580569	0.804795	16.9526	902.865	0.450024	2.81	2.1	0.99	0.640935	0.747331	18.0103	1019.04	0.523691	2.42	1.6	0.89	0.624156	0.661157	15.1046	716.748	0.528392	2.74
20	2.45	2.01	0.97	0.687404	0.820408	16.8414	891.058	0.566305	2.4	1.91	1	0.692155	0.795833	16.6117	866.921	0.578687	2.14	1.9	0.72	0.668477	0.88785	14.3054	642.909	0.534415	3	2.1	0.72	0.551785	0.7	16.5535	860.859	0.427619	2.62	2.12	1.02	0.680421	0.80916	17.827	998.408	0.559868	2.49	1.81	1	0.663376	0.726908	16.5181	857.173	0.560333	2.45
21	2.55	1.95	1.02	0.67378	0.764706	17.1814	927.399	0.562594	2.4	1.92	1	0.693361	0.8	16.6407	869.944	0.579167	2.42	1.5	0.66	0.552927	0.619835	13.3808	562.493	0.444187	2.9	2.36	0.82	0.612788	0.813793	17.7708	992.124	0.481336	2.49	1.98	1.01	0.685798	0.795181	17.0764	916.095	0.570301	2.3	1.9	0.92	0.691346	0.826087	15.901	794.321	0.570099	2.54
22	2.5	2.08	0.94	0.678845	0.832	16.9711	904.838	0.553308	2.25	2.01	1.02	0.73985	0.893333	16.6466	870.567	0.618043	2.2	1.7	0.71	0.629439	0.772727	13.8477	602.425	0.504367	2.61	1.91	0.92	0.636571	0.731801	16.6145	867.21	0.521989	2.51	2.21	1	0.705258	0.880478	17.702	984.45	0.577124	2.41	1.99	0.94	0.68546	0.825726	16.5196	857.331	0.56271	2.42
23	2.44	2.02	1.02	0.702087	0.827869	17.1309	921.957	0.583617	2.3	2.21	0.9	0.72176	0.96087	16.6005	865.748	0.586471	2.3	1.59	0.62	0.571186	0.691304	13.1373	542.202	0.450269	3.11	2.19	0.8	0.565811	0.70418	17.5967	972.776	0.442237	2.52	2.01	1.1	0.703497	0.797619	17.7281	987.361	0.593797	2.02	1.72	0.92	0.729241	0.851485	14.7307	681.703	0.613938	2.32
24	2.52	2.29	0.91	0.68975	0.90873	17.3817	949.15	0.55574	2.42	1.92	1	0.689536	0.793388	16.6868	874.771	0.575815	2.5	1.34	0.7	0.531424	0.536	13.2856	554.513	0.446129	3	2.2	0.82	0.585236	0.733333	17.5571	968.401	0.459798	2.52	2.11	1.02	0.697205	0.837302	17.5696	969.777	0.575159	2.21	1.8	0.91	0.694773	0.81448	15.3545	740.663	0.577267	2.65
25	2.54	1.94	1	0.669954	0.76378	17.0168	909.718	0.557648	2.52	2.02	1.1	0.704662	0.801587	17.7575	990.633	0.594217	2.61	1.51	0.67	0.52957	0.578544	13.8218	600.175	0.426319	2.7	1.8	0.8	0.582387	0.666667	15.7244	776.785	0.469136	2.6	2.21	1	0.688888	0.85	17.9111	1007.84	0.562368	2.62	2.1	0.89	0.64814	0.801527	16.9813	905.921	0.521677	2.42
26	2.52	1.89	0.72	0.598408	0.75	15.0799	714.408	0.472222	2.4	2.1	0.99	0.711996	0.875	17.0879	917.333	0.58631	2.7	1.6	0.79	0.557622	0.592593	15.0558	712.126	0.459645	2.94	1.94	1.05	0.617683	0.659864	18.1599	1036.04	0.519415	2.7	2.01	1.11	0.673903	0.744444	18.1954	1040.09	0.569265	2.65	1.8	0.81	0.592137	0.679245	15.6916	773.545	0.478302	2.34
27	2.32	2	1	0.718927	0.862069	16.6791	873.967	0.597701	2.62	2.19	1.05	0.694508	0.835878	18.1961	1040.17	0.572031	2.42	1.72	0.71	0.592996	0.710744	14.3505	646.971	0.472308	2.55	2.19	0.91	0.67422	0.858824	17.1926	928.611	0.543737	2.7	2.1	0.89	0.635273	0.777778	17.1524	924.269	0.510406	2.21	1.91	0.9	0.706042	0.864253	15.6035	764.884	0.580899	2.79
28	2.5	1.92	0.79	0.623758	0.768	15.5939	763.945	0.498486	2.24	2.3	0.91	0.747179	1.02679	16.7368	880.024	0.609563	2.3	1.4	0.6	0.541512	0.608696	12.4548	487.328	0.432712	2.72	1.99	0.9	0.623236	0.731618	16.952	902.803	0.50492	2.32	2.04	1.01	0.726092	0.87931	16.8453	891.476	0.603251	2.41	2.01	0.9	0.677852	0.834025	16.3362	838.405	0.551743	2.5
29	2.6	1.99	0.98	0.660761	0.765385	17.1798	927.224	0.544923	2.6	2.1	1.02	0.681749	0.807692	17.7255	987.063	0.561905	2.41	1.98	0.62	0.595673	0.821577	14.3557	647.439	0.46399	2.72	1.95	0.92	0.623584	0.716912	16.9615	903.811	0.508981	2.6	1.71	0.91	0.612863	0.657692	15.9344	797.671	0.513285	2.8	1.98	0.85	0.598764	0.707143	16.7654	883.035	0.480002	2.6
30	2.6	2.02	0.92	0.650226	0.776923	16.9059	897.894	0.528738	2.41	2.04	0.99	0.703197	0.846473	16.9471	902.273	0.580852	2.4	1.41	0.75	0.568354	0.5875	13.6405	584.536	0.477305	2.71	1.92	0.91	0.619633	0.708487	16.7921	885.845	0.50608	2.31	1.9	0.91	0.686842	0.822511	15.8661	790.839	0.565133	2.5	2.15	0.86	0.666324	0.86	16.6581	871.768	0.534667	2.5
31	2.41	1.86	0.89	0.658097	0.771784	15.8601	790.248	0.539858	2.51	2.02	0.91	0.663257	0.804781	16.6477	870.685	0.539275	2.74	2	0.72	0.576705	0.729927	15.8017	784.438	0.4509	3.02	2.2	0.81	0.580272	0.728477	17.5242	964.776	0.454957	2.24	1.81	1	0.711859	0.808036	15.9456	798.793	0.602317	2.64	2.04	0.92	0.645758	0.772727	17.048	913.057	0.524064	2.7
32	2.42	1.8	0.82	0.631663	0.743802	15.2862	734.093	0.512733	2.52	1.95	1.15	0.706823	0.77381	17.8119	996.717	0.606634	2.8	1.92	0.85	0.592654	0.685714	16.5943	865.105	0.477331	2.78	2.3	0.92	0.649345	0.827338	18.0518	1023.74	0.519424	2.7	2.04	0.96	0.645245	0.755556	17.4216	953.513	0.527233	2.7	1.89	0.99	0.635511	0.7	17.1588	924.962	0.530159	2.3
33	2.48	1.62	0.98	0.636716	0.653226	15.7906	783.331	0.551108	2.45	2.11	1	0.705749	0.861224	17.2908	939.252	0.581107	2.92	1.72	0.72	0.525652	0.589041	15.349	740.137	0.418074	3.11	2.21	0.89	0.588058	0.710611	18.2886	1050.78	0.4665	2.9	1.99	0.99	0.616449	0.686207	17.877	1004.02	0.508358	2.52	2.29	1.01	0.714143	0.90873	17.9964	1017.47	0.583524	2.21
34	2.44	1.26	0.82	0.557787	0.516393	13.61	581.924	0.501084	2.51	2.02	1.01	0.686713	0.804781	17.2365	933.356	0.569057	2.89	2	0.7	0.551371	0.692042	15.9346	797.689	0.428085	2.81	2.31	0.7	0.58943	0.822064	16.563	861.842	0.458068	2.4	2.02	0.9	0.680859	0.841667	16.3406	838.854	0.55407	2.7	2.1	1	0.660436	0.777778	17.8318	998.938	0.541446	2.21
35	2.3	1.9	0.92	0.691346	0.826087	15.901	794.321	0.570099	2.61	2.02	1.02	0.671259	0.773946	17.5199	964.298	0.556567	2.42	2.1	0.78	0.653975	0.867769	15.8262	786.87	0.520504	3.21	1.91	1.02	0.573951	0.595016	18.4238	1066.37	0.482268	2.62	2.04	1	0.667333	0.778626	17.4841	960.368	0.550167	2.6	2.1	0.98	0.672718	0.807692	17.4907	961.086	0.550427	2.6
36	2.41	1.76	0.99	0.669429	0.73029	16.1332	817.698	0.56786	2.1	2	0.95	0.755275	0.952381	15.8608	790.312	0.626587	2.52	2	0.8	0.631596	0.793651	15.9162	795.848	0.503704	2.64	2.12	0.92	0.654092	0.80303	17.268	936.774	0.528492	2.61	1.72	1	0.632047	0.659004	16.4964	854.927	0.54118	2.59	2.12	0.98	0.676583	0.818533	17.5235	964.697	0.553058	2.04
37	2.18	1.89	0.94	0.720375	0.866972	15.7042	774.784	0.598507	2.21	2.15	1	0.760708	0.972851	16.8116	887.913	0.630152	2.7	2.15	0.69	0.588193	0.796296	15.8812	792.351	0.457594	2.94	2.01	0.61	0.521527	0.683673	15.3329	738.582	0.398213	2.7	1.8	0.89	0.603455	0.666667	16.2933	834.003	0.496914	2.6	2	0.9	0.643342	0.769231	16.7269	878.983	0.521795	2.6
38	2.35	1.72	0.88	0.649569	0.731915	15.2649	732.042	0.539337	2.2	1.89	0.99	0.728479	0.859091	16.0265	806.918	0.610967	2.54	2.01	0.7	0.601925	0.791339	15.2889	734.348	0.471729	2.81	2.1	0.8	0.596988	0.747331	16.7754	884.084	0.470994	2.49	1.99	1.01	0.68695	0.799197	17.1051	919.177	0.570786	2.62	1.94	1	0.656246	0.740458	17.1936	928.721	0.545867	2.39
39	2.18	1.75	0.84	0.676293	0.802752	14.7432	682.861	0.556024	2.25	1.85	1.09	0.735774	0.822222	16.5549	861.001	0.631952	2.75	1.82	0.61	0.527528	0.661818	14.507	661.159	0.406267	2.82	1.99	0.8	0.58499	0.705674	16.4967	854.958	0.463791	2.2	1.81	0.8	0.668818	0.822727	14.714	680.159	0.542784	2.59	2.12	0.9	0.657647	0.818533	17.0331	911.455	0.530184	2.21
40	2.18	1.98	0.88	0.715723	0.908257	15.6028	764.809	0.585457	2.1	1.95	1.01	0.764374	0.928571	16.0519	809.469	0.642491	2.5	2	0.75	0.621447	0.8	15.5362	758.294	0.491667	3.22	2.01	0.82	0.541709	0.624224	17.443	955.859	0.428947	2.22	1.98	0.86	0.701702	0.891892	15.5778	762.361	0.571208	2.5	2	0.82	0.640208	0.8	16.0052	804.771	0.512667	2.51
41	2.35	1.59	0.92	0.642219	0.676596	15.0921	715.569	0.5489	2.2	2.11	0.91	0.734784	0.959091	16.1652	820.945	0.601336	2.72	1.75	0.61	0.524497	0.643382	14.2663	639.403	0.405406	2.91	2.1	0.75	0.570819	0.721649	16.6108	866.827	0.445508	2.6	1.82	0.99	0.643556	0.7	16.7325	879.569	0.541575	2.69	2	0.89	0.626573	0.743494	16.8548	892.479	0.50645	2.41
42	2.38	1.87	0.89	0.664802	0.785714	15.8223	786.482	0.5452	2.11	1.9	1	0.752887	0.900474	15.8859	792.819	0.633574	2.34	2.02	0.61	0.608251	0.863248	14.2331	636.426	0.475304	2.78	1.9	0.69	0.553568	0.683453	15.3892	744.015	0.431604	2.32	1.9	0.91	0.684867	0.818966	15.8889	793.119	0.563385	2.62	2	0.96	0.653983	0.763359	17.1343	922.327	0.53659	2.51
43	2.29	1.8	0.92	0.680973	0.786026	15.5943	763.977	0.566295	2.1	2.3	1.01	0.807613	1.09524	16.9599	903.64	0.671774	2.32	1.64	0.62	0.57379	0.706897	13.3119	556.714	0.450729	2.71	1.81	0.81	0.584442	0.667897	15.8384	788.083	0.471434	2.5	2.24	0.9	0.68581	0.896	17.1452	923.5	0.552595	2.6	1.9	0.9	0.632436	0.730769	16.4433	849.434	0.516869	2.3
44	2.31	1.19	0.8	0.562952	0.515152	13.0042	531.271	0.511247	2.3	2	0.91	0.70071	0.869565	16.1163	815.986	0.573406	2.4	1.55	0.6	0.544528	0.645833	13.0687	536.553	0.427643	2.95	1.98	0.91	0.59159	0.671186	17.4519	956.832	0.479752	2.49	2.09	0.89	0.669441	0.839357	16.6691	872.918	0.540875	2.42	1.91	1	0.688337	0.789256	16.6577	871.731	0.575347	2.31
45	2.38	1.92	0.89	0.670675	0.806723	15.9621	800.44	0.548071	2.11	1.9	1.03	0.760341	0.900474	16.0432	808.597	0.643577	2.5	1.82	0.7	0.588523	0.728	14.7131	680.074	0.464205	2.82	2.1	0.9	0.619424	0.744681	17.4678	958.57	0.497467	2.38	2.98	0.8	0.749406	1.2521	17.8359	999.398	0.618897	2.32	2.2	0.89	0.713859	0.948276	16.5615	861.689	0.578814	2.51
46	2.12	1.82	0.89	0.711645	0.858491	15.0869	715.069	0.589104	2.12	2	1.06	0.778433	0.943396	16.5028	855.587	0.657799	2.25	1.65	0.71	0.61394	0.733333	13.8136	599.469	0.493064	2.51	1.9	0.96	0.661545	0.756972	16.6048	866.195	0.548235	2.46	2.04	0.89	0.669448	0.829268	16.4684	852.027	0.542444	2.3	2.1	0.89	0.706943	0.913043	16.2597	830.567	0.574603	2.68
47	2.3	1.89	0.81	0.66145	0.821739	15.2134	727.109	0.534161	2.2	2	1.91	0.924143	0.909091	20.3312	1298.6	0.910758	2.4	2	0.6	0.592816	0.833333	14.2276	635.933	0.461111	2.74	1.81	0.8	0.577771	0.660584	15.8309	787.341	0.464848	2.48	2.2	1.01	0.712219	0.887097	17.663	980.123	0.584482	2.45	1.9	1	0.681512	0.77551	16.6971	875.85	0.569996	2.45
48	2.46	1.68	0.8	0.605587	0.682927	14.8974	697.225	0.494774	2.1	1.95	1	0.761843	0.928571	15.9987	804.117	0.639194	2.24	1.41	0.71	0.584333	0.629464	13.0891	538.229	0.483325	2.71	2	0.81	0.604216	0.738007	16.3743	842.312	0.480633	2	1.7	0.92	0.731238	0.85	14.6248	671.936	0.617059	2.51	2	0.94	0.668247	0.796813	16.773	883.834	0.547105	2.52
49	2.31	1.8	0.91	0.674575	0.779221	15.5827	762.841	0.559572	2.07	1.92	1.01	0.767763	0.927536	15.8927	793.497	0.647167	2.42	2.01	0.7	0.621662	0.830579	15.0442	711.033	0.489364	2.9	2.02	0.8	0.577052	0.696552	16.7345	879.784	0.456151	2.31	1.68	0.9	0.656814	0.727273	15.1724	723.201	0.550866	2.69	1.96	1.01	0.649169	0.728625	17.4626	958.009	0.539798	2.52
50	2.22	1.8	0.89	0.687573	0.810811	15.2641	731.97	0.568719	1.98	1.92	1	0.788237	0.969697	15.6071	765.234	0.665194	2.34	1.8	0.65	0.59784	0.769231	13.9894	614.824	0.469373	2.71	1.9	0.89	0.612917	0.701107	16.6101	866.746	0.499314	2.21	1.8	0.81	0.66833	0.81448	14.7701	685.356	0.543665	2.6	2.1	0.9	0.653891	0.807692	17.0012	908.043	0.527473	2.62
51	2.15	1.81	0.75	0.664693	0.84186	14.2909	641.606	0.535021	2.3	2.15	1.2	0.787145	0.934783	18.1043	1029.71	0.671554	2.41	2	0.7	0.622345	0.829876	14.9985	706.719	0.490111	2.61	1.71	0.81	0.588031	0.655172	15.3476	739.999	0.479734	2.4	1.7	0.88	0.638023	0.708333	15.3126	736.623	0.530882	2.5	2.1	1	0.695205	0.84	17.3801	948.978	0.572063	2.5
52	2.49	1.81	1.01	0.66558	0.726908	16.5729	862.878	0.563514	2.71	1.98	1.05	0.656607	0.730627	17.794	994.716	0.549461	2.91	1.89	0.7	0.53859	0.649485	15.673	771.706	0.420135	2.68	2	0.8	0.606201	0.746269	16.2462	829.188	0.481592	1.91	1.6	0.9	0.733554	0.837696	14.0109	616.709	0.6238	2.61	2.2	0.99	0.683795	0.842912	17.847	1000.65	0.557407	2.62
53	2.3	2.1	0.82	0.687901	0.913043	15.8217	786.425	0.553347	2.62	1.94	1	0.656246	0.740458	17.1936	928.721	0.545867	2.42	2.1	0.68	0.62474	0.867769	15.1187	718.09	0.490857	2.99	1.82	0.82	0.550614	0.608696	16.4634	851.506	0.444498	2.3	1.81	0.91	0.677779	0.786957	15.5889	763.452	0.56179	2.72	2.1	0.98	0.652784	0.772059	17.7557	990.435	0.533007	2.65
54	2.54	1.32	0.91	0.571017	0.519685	14.5038	660.87	0.522449	2.6	2.01	0.81	0.622173	0.773077	16.1765	822.09	0.495867	2.62	1.8	0.6	0.539851	0.687023	14.1441	628.492	0.416455	2.41	1.8	0.8	0.628217	0.746888	15.14	720.117	0.507761	2.49	1.8	1	0.662152	0.722892	16.4876	854.013	0.560018	2.49	1.89	1	0.673009	0.759036	16.7579	882.248	0.563248	2.58
55	2.51	2.1	0.89	0.666941	0.836653	16.7402	880.383	0.538348	2.21	2.3	1.11	0.805543	1.04072	17.8025	995.662	0.675198	2.12	1.9	0.69	0.663199	0.896226	14.0598	621.025	0.528285	2.9	1.92	0.92	0.594426	0.662069	17.2383	933.558	0.486159	2.32	1.75	0.81	0.640987	0.75431	14.8709	694.743	0.522102	2.5	2	1.09	0.703924	0.8	17.5981	972.928	0.593667	2.4
56	2.72	2.14	0.9	0.638518	0.786765	17.3677	947.618	0.512736	2.52	2	1	0.680367	0.793651	17.1452	923.5	0.563492	2.31	1.6	0.71	0.597106	0.692641	13.7931	597.691	0.48125	2.82	2.01	0.81	0.589378	0.712766	16.6205	867.834	0.467662	2.04	1.6	0.65	0.62988	0.784314	12.8495	518.711	0.503064	2.61	1.92	0.94	0.642268	0.735632	16.7632	882.801	0.528456	2.52
57	2.46	2.12	0.86	0.67038	0.861789	16.4914	854.403	0.539014	2.41	2.1	1.03	0.719461	0.871369	17.339	944.493	0.59641	2.4	1.71	0.8	0.619281	0.7125	14.8627	693.982	0.504557	2.69	1.82	0.69	0.557792	0.67658	15.0046	707.291	0.437402	2.4	1.81	0.94	0.66598	0.754167	15.9835	802.592	0.555057	2.46	1.92	0.95	0.670479	0.780488	16.4938	854.653	0.553819	2.29
58	2.41	1.95	0.95	0.683242	0.809129	16.4661	851.792	0.5635	2.31	2.02	1.01	0.725799	0.874459	16.766	883.093	0.603896	2.3	1.81	0.91	0.677779	0.786957	15.5889	763.452	0.56179	2.85	2.11	0.8	0.592326	0.740351	16.8813	895.285	0.466733	2.4	1.9	0.99	0.688634	0.791667	16.5272	858.124	0.575073	2.32	1.95	0.98	0.708101	0.840517	16.4279	847.843	0.588498	2.51
59	2.3	1.92	0.99	0.71093	0.834783	16.3514	839.961	0.593614	2.1	2.11	1	0.782134	1.00476	16.4248	847.522	0.651629	2.41	1.8	0.72	0.606537	0.746888	14.6175	671.271	0.481881	2.91	2.1	0.79	0.580791	0.721649	16.901	897.379	0.456439	2.3	2.01	0.94	0.709506	0.873913	16.3186	836.6	0.583423	2.35	1.81	0.7	0.612182	0.770213	14.3863	650.199	0.484942	2.6
60	2.2	1.95	0.85	0.699632	0.886364	15.3919	744.276	0.569542	2.24	2	1.1	0.7597	0.892857	17.0173	909.767	0.644643	2.4	1.7	0.8	0.618072	0.708333	14.8337	691.274	0.504085	2.41	1.72	0.78	0.613568	0.713693	14.787	686.926	0.496944	2.42	1.92	0.85	0.653175	0.793388	15.8068	784.947	0.529112	2.32	1.85	0.8	0.650272	0.797414	15.0863	715.017	0.524891	2.4
Average	2.38867	1.8285	0.905333	0.661043	0.766424	15.7706	785.324	0.550607	2.3175	2.01667	1.03	0.729531	0.874784	16.8425	893.288	0.611569	2.506	1.79117	0.6955	0.583557	0.717471	14.5794	670.471	0.463016	2.75567	1.97533	0.841333	0.602758	0.718197	16.5671	864.744	0.484968	2.43267	1.92267	0.920667	0.668998	0.79352	16.2352	832.022	0.552028	2.50983	1.99317	0.940833	0.668337	0.796401	16.7375	881.909	0.548734	2.469
STDEV	0.153264	0.256633	0.068901	0.0395486	0.103934	1.13437	110.734	0.0276177	0.176295	0.12778	0.133328	0.048656	0.0830406	0.827359	90.2798	0.0552106	0.20105	0.195899	0.0653913	0.0372372	0.0843385	0.933768	85.2921	0.0327928	0.200452	0.1747	0.0845821	0.0325668	0.0577282	0.895949	93.0377	0.0332793	0.201072	0.212195	0.0879689	0.0358145	0.0920626	1.13138	114.13	0.033218	0.160692	0.123898	0.0706457	0.032463	0.058905	0.764617	78.6444	0.0315849	0.161568
	Length (cm)	Width (cm)	Thickness (cm)	Sphericity	Aspect ratio	Geometric mean diameter (mm)	Surface area (mm^2)	Roundness
Max Stage 1	3.22	2.98	1.91	0.924143	1.2521	20.3312	1298.6	0.910758
Max Stage 2	3.19	2.98	1.2	1.05947	1.51064	21.0276	1389.09	0.939666									Min Stage 1	Max Stage 1	Skewness Stage 1	Kurtosis Stage 1			Min Stage 3	Max Stage 3	Skewness Stage 3	Kurtosis Stage 3
Max Stage 3	3.1	2.26	1.29	0.788601	0.989583	18.6671	1094.72	0.685729		Sphericity	Aspect ratio	Geometric mean diameter (mm)	Surface area (mm^2)	Roundness		Sphericity	0.521527	0.924143	0.36771	0.219423		Sphericity	0.52192	0.788601	-0.0677125	0.450335
Max stage 4	3	2.5	1.81	0.922035	1.08808	19.6078	1207.84	0.921746		0.924143	1.2521	20.3312	1298.6	0.910758		Aspect ratio	0.515152	1.2521	0.36774	1.30394		Aspect ratio	0.422222	0.989583	-1.09795	4.59792
Min Stage 1	1.91	1.19	0.6	0.521527	0.515152	12.4548	487.328	0.398213		1.05947	1.51064	21.0276	1389.09	0.939666		Geometric mean diameter (mm)	12.4548	20.3312	-0.324343	-0.0115162		Geometric mean diameter (mm)	12.057	18.6671	-0.370778	-0.237994
Min Stage 2	0.94	1.21	0.6	0.554688	0.547511	9.95901	311.589	0.427184		0.788601	0.989583	18.6671	1094.72	0.685729		Surface area (mm^2)	487.328	1298.6	-0.0954863	0.066487		Surface area (mm^2)	456.699	1094.72	-0.192046	-0.416642
Min Stage 3	1.78	0.95	0.57	0.52192	0.422222	12.057	456.699	0.429513		0.922035	1.08808	19.6078	1207.84	0.921746		Roundness	0.398213	0.910758	0.681508	2.77496		Roundness	0.429513	0.685729	0.248461	0.185489
Min Stage 4	1.9	1.46	0.64	0.571418	0.61	14.0076	616.421	0.450598		0.521527	0.515152	12.4548	487.328	0.398213			Min Stage 2	Max Stage 2	Skewness Stage 2	Kurtosis Stage 2			Min Stage 4	Max stage 4	Skewness Stage 4	Kurtosis Stage 4
Skewness Stage 1	0.420957	-0.289555	1.00905	0.36771	0.36774	-0.324343	-0.0954863	0.681508		0.554688	0.547511	9.95901	311.589	0.427184		Sphericity	0.554688	1.05947	2.10557	17.8159		Sphericity	0.571418	0.922035	0.444414	1.36872
Skewness Stage 2	-0.608025	0.124845	-0.790415	2.10557	2.17677	-0.709874	-0.260482	2.07656		0.52192	0.422222	12.057	456.699	0.429513		Aspect ratio	0.547511	1.51064	2.17677	18.313		Aspect ratio	0.61	1.08808	0.272653	0.0748361
Skewness Stage 3	0.0842482	-1.54568	-0.0551652	-0.0677125	-1.09795	-0.370778	-0.192046	0.248461		0.571418	0.61	14.0076	616.421	0.450598		Geometric mean diameter (mm)	9.95901	21.0276	-0.709874	2.67505		Geometric mean diameter (mm)	14.0076	19.6078	-0.11808	-0.498595
Skewness Stage 4	0.00148951	-0.0521565	0.984098	0.444414	0.272653	-0.11808	0.0261519	0.997741		0.36771	0.36774	-0.324343	-0.0954863	0.681508		Surface area (mm^2)	311.589	1389.09	-0.260482	1.67174		Surface area (mm^2)	616.421	1207.84	0.0261519	-0.513822
Kurtosis Stage 1	0.0150046	2.72666	7.9559	0.219423	1.30394	-0.0115162	0.066487	2.77496		2.10557	2.17677	-0.709874	-0.260482	2.07656		Roundness	0.427184	0.939666	2.07656	18.7117		Roundness	0.450598	0.921746	0.997741	5.37012
Kurtosis Stage 2	4.25579	4.28699	1.02552	17.8159	18.313	2.67505	1.67174	18.7117		-0.0677125	-1.09795	-0.370778	-0.192046	0.248461
Kurtosis Stage 3	-0.198193	5.55215	1.22268	0.450335	4.59792	-0.237994	-0.416642	0.185489		0.444414	0.272653	-0.11808	0.0261519	0.997741
Kurtosis Stage 4	-0.621535	-0.0837622	6.14567	1.36872	0.0748361	-0.498595	-0.513822	5.37012		0.219423	1.30394	-0.0115162	0.066487	2.77496
										17.8159	18.313	2.67505	1.67174	18.7117
										0.450335	4.59792	-0.237994	-0.416642	0.185489
										1.36872	0.0748361	-0.498595	-0.513822	5.37012
[truncated: 111 more columns]

## Sheet: Seed Micronutrients
Location	Stage	Tree	Replicates	C %	Protien %	N %	Ca %	Mg %	K %	Na %	Zn %	Cu %	Mn %	Fe %	P %	Al %
1	1	1	1	47.4149	9.52842	1.52455	0.0973219	0.102444	0.901508	0	0	0	0	0	0	0
			2	47.659	9.77674	1.56428	0.102444	0.102444	0.834919	0	0	0	0	0	0	0
			3	49.0106	10.7959	1.72734	0.0973219	0.107566	0.845164	0	0	0	0	0	0	0
		2	1	46.8164	8.99778	1.43964	0.110149	0.105142	0.806092	0	0	0	0	0	0	0
			2	49.2305	10.836	1.73376	0.115156	0.110149	0.786065	0	0	0	0	0	0	0
			3	47.1502	8.32605	1.33217	0.0951288	0.105142	0.766038	0	0	0	0	0	0	0
		3	1	47.7948	10.6092	1.69747	0.119627	0.114642	1.10156	0	0	0	0	0	0	0
			2	50.431	12.3446	1.97514	0.129596	0.119627	1.07664	0	0	0	0	0	0	0
			3	50.7241	11.408	1.82528	0.109658	0.109658	0.996891	0	0	0	0	0	0	0
		4	1	47.0223	9.12473	1.45996	0.0958041	0.100846	0.831983	0	0	0	0	0	0	0
			2	49.5954	10.9436	1.75098	0.100846	0.105889	0.791644	0	0	0	0	0	0	0
			3	47.1215	8.28945	1.32631	0.0857195	0.100846	0.721052	0	0	0	0	0	0	0
		5	1	46.009	8.37717	1.34035	0.110952	0.0898186	0.655148	0	0	0	0	0	0	0
			2	48.9382	9.85702	1.57712	0.116236	0.0898186	0.61288	0	0	0	0	0	0	0
			3	46.0978	7.67524	1.22804	0.105669	0.0845352	0.581179	0	0	0	0	0	0	0
	2	1	1	46.5648	8.352	1.33632	0.103524	0.0983477	0.667729	0	0	0	0	0	0	0
			2	49.3856	9.37546	1.50007	0.103524	0.0983477	0.631495	0	0	0	0	0	0	0
			3	44.3355	7.30549	1.16888	0.0931715	0.0931715	0.600438	0	0	0	0	0	0	0
		2	1	46.9977	7.4816	1.19706	0.0950527	0.089772	0.67065	0	0	0	0	0	0	0
			2	49.0449	9.47842	1.51655	0.0950527	0.0950527	0.628404	0	0	0	0	0	0	0
			3	48.3187	7.54613	1.20738	0.121456	0.0950527	0.602	0	0	0	0	0	0	0
		3	1	46.4589	9.01452	1.44232	0.103818	0.0830548	0.934366	0	0	0	0	0	0	0
			2	48.89	11.0569	1.7691	0.109009	0.0830548	0.866884	0	0	0	0	0	0	0
			3	47.3272	8.05623	1.289	0.0934366	0.0778639	0.877266	0	0	0	0	0	0	0
		4	1	45.6144	8.4522	1.35235	0.117704	0.0869987	0.721578	0	0	0	0	0	0	0
			2	48.1292	9.79486	1.56718	0.122822	0.0869987	0.67552	0	0	0	0	0	0	0
			3	44.9234	7.61957	1.21913	0.107469	0.0869987	0.665285	0	0	0	0	0	0	0
		5	1	46.6471	8.62405	1.37985	0.118334	0.098612	0.650839	0	0	0	0	0	0	0
			2	49.078	10.0659	1.61055	0.108473	0.098612	0.581811	0	0	0	0	0	0	0
			3	45.4986	7.63558	1.22169	0.0936814	0.0936814	0.527574	0	0	0	0	0	0	0
	3	1	1	46.7773	8.1706	1.3073	0.112577	0.0929987	0.611833	0	0	0	0	0	0	0
			2	49.1187	9.84748	1.5756	0.102788	0.0929987	0.572676	0	0	0	0	0	0	0
			3	44.9993	7.53777	1.20604	0.0978933	0.0929987	0.553097	0	0	0	0	0	0	0
		2	1	46.0987	8.28483	1.32557	0.108976	0.0891621	0.599367	0	0	0	0	0	0	0
			2	48.6135	10.45	1.672	0.104022	0.0891621	0.564693	0	0	0	0	0	0	0
			3	47.3595	7.71312	1.2341	0.0990689	0.0891621	0.564693	0	0	0	0	0	0	0
		3	1	46.6916	9.29895	1.48783	0.115259	0.095214	0.626408	0	0	0	0	0	0	0
			2	48.778	10.0758	1.61213	0.105237	0.095214	0.581307	0	0	0	0	0	0	0
			3	48.8642	7.68104	1.22897	0.100225	0.095214	0.571284	0	0	0	0	0	0	0
		4	1	48.5594	8.96299	1.43408	0.115927	0.0907255	0.630038	0	0	0	0	0	0	0
			2	48.5594	10.7866	1.72586	0.110887	0.0957658	0.574595	0	0	0	0	0	0	0
			3	44.3466	7.80742	1.24919	0.100806	0.0907255	0.569555	0	0	0	0	0	0	0
		5	1	46.6434	9.25256	1.48041	0.106548	0.101705	0.881444	0	0	0	0	0	0	0
			2	48.9938	11.1243	1.77989	0.096862	0.101705	0.833013	0	0	0	0	0	0	0
			3	48.7065	8.42287	1.34766	0.096862	0.096862	0.813641	0	0	0	0	0	0	0
	4	1	1			1.36409	0.0660351	0.0968514	0.521677	0	0	0	0	0	0	0
			2			1.32211	0.0660351	0.0968514	0.528281	0	0	0	0	0	0	0
			3			1.36409	0.0682362	0.0968514	0.493062	0	0	0	0	0	0	0
		2	1			1.33346	0.0793594	0.0903815	0.553311	0	0	0	0	0	0	0
			2			1.31246	0.0815638	0.0903815	0.564333	0	0	0	0	0	0	0
			3			1.33346	0.0859726	0.0925859	0.529062	0	0	0	0	0	0	0
		3	1			1.30165	0.0572533	0.101294	0.561523	0	0	0	0	0	0	0
			2			1.29115	0.0572533	0.101294	0.570331	0	0	0	0	0	0	0
			3			1.30165	0.0616574	0.101294	0.530694	0	0	0	0	0	0	0
		4	1			1.31461	0.0640871	0.0950257	0.532586	0	0	0	0	0	0	0
			2			1.33565	0.0640871	0.0950257	0.548055	0	0	0	0	0	0	0
			3			1.31461	0.0685069	0.0950257	0.492808	0	0	0	0	0	0	0
		5	1			1.44408	0.0875494	0.098493	0.599713	0	0	0	0	0	0	0
			2			1.42315	0.0875494	0.0963043	0.599713	0	0	0	0	0	0	0
			3			1.44408	0.0875494	0.100682	0.680696	0	0	0	0	0	0	0
2	1	1	1			1.29715	0.0644672	0.0955894	0.531299	0	0	0	0	0	0	0
			2			1.3077	0.0644672	0.0933664	0.535745	0	0	0	0	0	0	0
			3			1.29715	0.0644672	0.100035	0.606881	0	0	0	0	0	0	0
		2	1			1.01275	0.0503418	0.0984949	0.680709	0	0	0	0	0	0	0
			2			0.974044	0.0503418	0.0963061	0.674143	0	0	0	0	0	0	0
			3			1.01275	0.0525306	0.10725	0.777015	0	0	0	0	0	0	0
		3	1			1.0826	0.0397631	0.103826	0.678182	0	0	0	0	0	0	0
			2			1.10363	0.0397631	0.0994078	0.684809	0	0	0	0	0	0	0
			3			1.0826	0.0397631	0.108244	0.770963	0	0	0	0	0	0	0
	3	1	1			1.04865	0.0637676	0.0989498	0.661864	0	0	0	0	0	0	0
			2			1.05913	0.0637676	0.094552	0.659665	0	0	0	0	0	0	0
			3			1.04865	0.0637676	0.103348	0.754217	0	0	0	0	0	0	0
		2	1			1.20519	0.0307457	0.109806	0.713739	0	0	0	0	0	0	0
			2			1.15279	0.0307457	0.10761	0.709347	0	0	0	0	0	0	0
			3			1.20519	0.0307457	0.116394	0.805976	0	0	0	0	0	0	0
		3	1			1.42856	0.055157	0.0970763	0.617758	0	0	0	0	0	0	0
			2			1.36553	0.055157	0.0970763	0.606727	0	0	0	0	0	0	0
			3			1.42856	0.055157	0.105901	0.710422	0	0	0	0	0	0	0
